# Supplementary material for: Inula salicina L.: Insights into Its Polyphenolic Constituents and Biological Activity
Source: Pharmaceuticals (Basel). 2024 Jun 27;17(7):844. doi: 10.3390/ph17070844 (PMC11279402; doi:10.3390/ph17070844)
Supplement: Supplementary file 1 [file pharmaceuticals-17-00844-s001.zip]

Archive with 1 entries (1 files):
- pharmaceuticals-3061729-supplementary.pdf
